# Supplementary material for: The Cascade of Care for Hepatitis C Treatment in Rwanda: A Retrospective Cohort Study of the 2017–2019 Mass Screening and Treatment Campaign
Source: Viruses. 2023 Feb 28;15(3):661. doi: 10.3390/v15030661 (PMC10056983; doi:10.3390/v15030661)
Supplement: Supplementary file 1 [file viruses-15-00661-s001.zip]

Archive with 1 entries (1 files):
- viruses-2140175-supplementary.pdf
